# Supplementary material for: The Pro-Oncogenic Protein IF1 Promotes Proliferation of Anoxic Cancer Cells during Re-Oxygenation
Source: Int J Mol Sci. 2023 Sep 27;24(19):14624. doi: 10.3390/ijms241914624 (PMC10572598; doi:10.3390/ijms241914624)
Supplement: Supplementary file 1 [file ijms-24-14624-s001.zip]

Archive with 1 entries (1 files):
- ijms-2544470-supplementary.pdf
